# Supplementary material for: Analysis of the Antioxidant Mechanism of Tamarix ramosissima Roots under NaCl Stress Based on Physiology, Transcriptomic and Metabolomic
Source: Antioxidants (Basel). 2022 Nov 28;11(12):2362. doi: 10.3390/antiox11122362 (PMC9774368; doi:10.3390/antiox11122362)
Supplement: Supplementary file 1 [file antioxidants-11-02362-s001.zip]

Archive with 1 entries (1 files):
- antioxidants-2047677-supplementary.pdf
